# Supplementary material for: Antibacterial activity and effect on gingival cells of microwave-pulsed non-thermal atmospheric pressure plasma in artificial saliva
Source: Sci Rep. 2017 Aug 21;7:8395. doi: 10.1038/s41598-017-08725-0 (PMC5567204; doi:10.1038/s41598-017-08725-0)
Supplement: Supplementary file 1 — Supplementary Table S1 [file 41598_2017_8725_MOESM1_ESM.xlsx]

## Sheet: artificial saliva data
Supplementary Table S1. Principal component analysis for bacterial inactivation
time (min)	pH	temperature	OH radical	NO	viability
1	0.988*	1	1.185	1.056	0.993
1	0.991	1	1.158	1.047	0.998
1	0.996	1	1.15	1.044	0.994
5	0.979	1	1.855	1.275	0.107
5	0.981	1	1.97	1.133	0.096
5	0.982	1	2.028	1.087	0.121
	* observation value; ratio= value after plasma treatment / value after gas treatment (control)

## Sheet: PCA_HID
	1.43766	0.158394	-0.518156	0.011146	1.92184	0.0439306	3.17322	0.201691
	1.78439	0.103922	-0.144062	-0.0153022	0	0	0	0
	2.23456	0.0890978	0.551678	0.0043262	-1.89561	-1.69535	1.01182	2.51278
	-2.44004	1.14259	0.071872	0.00937863	-1.64565	3.15926	0.919909	0.519653
	-1.65422	-0.480897	0.00929085	-0.0393648	1.95203	0.973798	-1.36604	2.67967
	-1.36235	-1.01311	0.0293768	0.0298162

## Sheet: PCA1_HID
	1.43766	0.158394	-0.518156	0.011146	1.92184	0.0439306	3.17322	0.201691
	1.78439	0.103922	-0.144062	-0.0153022	0	0	0	0
	2.23456	0.0890978	0.551678	0.0043262	-1.89561	-1.69535	1.01182	2.51278
	-2.44004	1.14259	0.071872	0.00937863	-1.64565	3.15926	0.919909	0.519653
	-1.65422	-0.480897	0.00929085	-0.0393648	1.95203	0.973798	-1.36604	2.67967
	-1.36235	-1.01311	0.0293768	0.0298162

## Sheet: PCA_HID1
	1.43766	0.158394	-0.518156	0.011146	1.92184	0.0439306	3.17322	0.201691
	1.78439	0.103922	-0.144062	-0.0153022	0	0	0	0
	2.23456	0.0890978	0.551678	0.0043262	-1.89561	-1.69535	1.01182	2.51278
	-2.44004	1.14259	0.071872	0.00937863	-1.64565	3.15926	0.919909	0.519653
	-1.65422	-0.480897	0.00929085	-0.0393648	1.95203	0.973798	-1.36604	2.67967
	-1.36235	-1.01311	0.0293768	0.0298162

## Sheet: PCA1_HID1
	1.43766	0.158394	-0.518156	0.011146	1.92184	0.0439306	3.17322	0.201691
	1.78439	0.103922	-0.144062	-0.0153022	0	0	0	0
	2.23456	0.0890978	0.551678	0.0043262	-1.89561	-1.69535	1.01182	2.51278
	-2.44004	1.14259	0.071872	0.00937863	-1.64565	3.15926	0.919909	0.519653
	-1.65422	-0.480897	0.00929085	-0.0393648	1.95203	0.973798	-1.36604	2.67967
	-1.36235	-1.01311	0.0293768	0.0298162

## Sheet: PCA2_HID
	1.43766	0.158394	-0.518156	0.011146	1.92184	0.0439306	3.17322	0.201691
	1.78439	0.103922	-0.144062	-0.0153022	0	0	0	0
	2.23456	0.0890978	0.551678	0.0043262	-1.89561	-1.69535	1.01182	2.51278
	-2.44004	1.14259	0.071872	0.00937863	-1.64565	3.15926	0.919909	0.519653
	-1.65422	-0.480897	0.00929085	-0.0393648	1.95203	0.973798	-1.36604	2.67967
	-1.36235	-1.01311	0.0293768	0.0298162

## Sheet: PCA1_HID2
	1.74277	0.191238	-0.535304	0.0120049	-0.00820898	-2.08545	-0.909843	1.13146	-0.389555	3.63059
	2.04676	0.0875989	-0.136045	-0.016809	0.0129137	2.0178	-0.313401	3.94209	0.256327	-0.12053
	2.44136	0.00290129	0.58758	0.00493254	-0.00482873	1.24894e-19	-7.48819e-17	-6.43268e-16	-3.85671e-14	5.50118e-14
	-2.6084	1.20515	0.0912331	0.00925853	0.00159472	-2.0372	-1.71498	0.654739	3.18295	-1.46249
	-1.93643	-0.466842	-0.00900196	-0.0389924	-0.00536761	-1.69259	3.89278	1.12476	0.655534	-0.276879
	-1.68605	-1.02004	0.00153808	0.0296054	0.00389694	2.08672	0.877004	-1.1296	3.00195	2.09256

## Sheet: PCA1_HID3
	1.74277	0.191238	-0.535304	0.0120049	-0.00820898	-2.08545	-0.909843	1.13146	-0.389555	3.63059
	2.04676	0.0875989	-0.136045	-0.016809	0.0129137	2.0178	-0.313401	3.94209	0.256327	-0.12053
	2.44136	0.00290129	0.58758	0.00493254	-0.00482873	1.24894e-19	-7.48819e-17	-6.43268e-16	-3.85671e-14	5.50118e-14
	-2.6084	1.20515	0.0912331	0.00925853	0.00159472	-2.0372	-1.71498	0.654739	3.18295	-1.46249
	-1.93643	-0.466842	-0.00900196	-0.0389924	-0.00536761	-1.69259	3.89278	1.12476	0.655534	-0.276879
	-1.68605	-1.02004	0.00153808	0.0296054	0.00389694	2.08672	0.877004	-1.1296	3.00195	2.09256

## Sheet: artificial saliva PCA
	XLSTAT 2017.02.43840 - Principal Component Analysis (PCA) - Start time: 2017-04-20 at 오후 3:02:55 / End time: 2017-04-20 at 오후 3:03:50 / Microsoft Excel 16.07830
	Observations/variables table: Workbook = Primary component analysis.xlsm / Sheet = data / Range = 'data'!$A$33:$F$39 / 6 rows and 6 columns
	PCA type: Pearson (n)
	Type of biplot: Distance biplot / Coefficient = Automatic
	Run again:
	Summary statistics:
	Variable	Observations	Obs. with missing data	Obs. without missing data	Minimum	Maximum	Mean	Std. deviation
	time	6	0	6	1	5	3	2.19089
	pH	6	0	6	0.979	0.996	0.986167	0.00661564
	temperature	6	0	6	1	1	1	0
	OH radical	6	0	6	1.15	2.028	1.55767	0.434614
	NO	6	0	6	1.044	1.275	1.107	0.0888482
	viability	6	0	6	0.096	0.998	0.5515	0.485897
	Correlation matrix (Pearson (n)):
	Variables	time	pH	temperature	OH radical	NO	viability
	time	1	-0.910713		0.991398	0.715105	-0.999861
	pH	-0.910713	1		-0.893465	-0.768305	0.911582
	temperature
	OH radical	0.991398	-0.893465		1	0.621189	-0.990481
	NO	0.715105	-0.768305		0.621189	1	-0.718504
	viability	-0.999861	0.911582		-0.990481	-0.718504	1
	Values in bold are different from 0 with a significance level alpha=0.05
	Principal Component Analysis:
	Eigenvalues:
		F1	F2	F3	F4	F5
	Eigenvalue	4.4305	0.459178	0.109786	0.000488933	5.06678e-05
	Variability (%)	88.6099	9.18357	2.19572	0.00977866	0.00101336
	Cumulative %	88.6099	97.7935	99.9892	99.999	100
	Eigenvectors:
		F1	F2	F3	F4	F5
	time	-0.468787	-0.204523	0.254341	-0.0875681	0.81612
	pH	0.453581	-0.0704493	0.886142	0.0576198	-0.0270939
	temperature	2.80748e-20	-1.68327e-17	-1.446e-16	-8.66948e-15	1.23661e-14
	OH radical	-0.457942	-0.385509	0.147179	0.715494	-0.328754
	NO	-0.380476	0.875057	0.252834	0.147357	-0.0622395
	viability	0.469073	0.197141	-0.253923	0.674808	0.470385
	Factor loadings:
		F1	F2	F3	F4	F5
	time	-0.986739	-0.13859	0.0842732	-0.00193629	0.00580925
	pH	0.95473	-0.0477383	0.293614	0.00127408	-0.000192858
	temperature	5.9094e-20	-1.14063e-17	-4.79117e-17	-1.91698e-16	8.80235e-17
	OH radical	-0.963911	-0.261231	0.0487662	0.0158209	-0.00234011
	NO	-0.800854	0.592962	0.0837739	0.00325834	-0.000443029
	viability	0.987341	0.133588	-0.0841349	0.0149212	0.00334826
	Correlations between variables and factors:
		F1	F2	F3	F4	F5
	time	-0.986739	-0.13859	0.0842732	-0.00193629	0.00580925
	pH	0.95473	-0.0477383	0.293614	0.00127408	-0.000192858
	temperature	5.9094e-20	-1.14063e-17	-4.79117e-17	-1.91698e-16	8.80235e-17
	OH radical	-0.963911	-0.261231	0.0487662	0.0158209	-0.00234011
	NO	-0.800854	0.592962	0.0837739	0.00325834	-0.000443029
	viability	0.987341	0.133588	-0.0841349	0.0149212	0.00334826
	Contribution of the variables (%):
		F1	F2	F3	F4	F5
	time	21.9762	4.18298	6.46892	0.766816	66.6051
	pH	20.5735	0.49631	78.5247	0.332004	0.073408
	temperature	7.88196e-38	2.83339e-32	2.09091e-30	7.51599e-27	1.5292e-26
	OH radical	20.9711	14.8617	2.16616	51.1931	10.8079
	NO	14.4762	76.5725	6.3925	2.17142	0.387375
	viability	22.003	3.88647	6.4477	45.5366	22.1262
	Squared cosines of the variables:
		F1	F2	F3	F4	F5
	time	0.973653	0.0192073	0.00710198	3.74922e-06	3.37474e-05
	pH	0.91151	0.00227895	0.0862093	1.62328e-06	3.71942e-08
	temperature	0	0	0	0	0
	OH radical	0.929124	0.0682417	0.00237814	0.0002503	5.47612e-06
	NO	0.641367	0.351604	0.00701807	1.06168e-05	1.96275e-07
	viability	0.974842	0.0178458	0.00707868	0.000222644	1.12109e-05
	Values in bold correspond for each variable to the factor for which the squared cosine is the largest
	Factor scores:
	Observation	F1	F2	F3	F4	F5
	Obs1	1.74277	0.191238	-0.535304	0.0120049	-0.00820898
	Obs2	2.04676	0.0875989	-0.136045	-0.016809	0.0129137
	Obs3	2.44136	0.00290129	0.58758	0.00493254	-0.00482873
	Obs4	-2.6084	1.20515	0.0912331	0.00925853	0.00159472
	Obs5	-1.93643	-0.466842	-0.00900196	-0.0389924	-0.00536761
	Obs6	-1.68605	-1.02004	0.00153808	0.0296054	0.00389694
	Contribution of the observations (%):
		F1	F2	F3	F4	F5
	Obs1	11.4255	1.32744	43.5014	4.91265	22.1664
	Obs2	15.759	0.278526	2.80975	9.63125	54.8548
	Obs3	22.4213	0.000305527	52.4126	0.829355	7.66977
	Obs4	25.5944	52.7168	1.26359	2.92202	0.836541
	Obs5	14.1059	7.91057	0.012302	51.8274	9.47717
	Obs6	10.6939	37.7664	0.000359138	29.8773	4.99533
	Squared cosines of the observations:
		F1	F2	F3	F4	F5
	Obs1	0.903786	0.0108826	0.0852686	4.28849e-05	2.00524e-05
	Obs2	0.993683	0.00182018	0.00439018	6.70192e-05	3.95562e-05
	Obs3	0.945238	1.33493e-06	0.0547535	3.8585e-06	3.69779e-06
	Obs4	0.823246	0.175736	0.00100713	1.0372e-05	3.07717e-07
	Obs5	0.944683	0.0549062	2.04153e-05	0.000383037	7.25844e-06
	Obs6	0.731888	0.267882	6.09067e-07	0.000225656	3.90978e-06
	Values in bold correspond for each observation to the factor for which the squared cosine is the largest

## Sheet: saline data
time (min)	pH	temperature	OH radical	NO	viability
1	0.955*	1	1.114	1.693	0.992
1	0.952	1	1.067	1.108	0.99
1	0.924	1	1.125	1.122	0.985
5	0.825	1	1.785	6.006	0.562
5	0.83	1	1.643	5.365	0.578
5	0.806	1	1.696	6.713	0.575
	* observation value; ratio=value after plasma treatment / value after gas treatment (control)

[truncated: 2 more sheets: PCA_HID2, saline PCA]
